# Supplementary material for: Paired-end mappability of transposable elements in the human genome
Source: Mob DNA. 2019 Jul 10;10:29. doi: 10.1186/s13100-019-0172-5 (PMC6617613; doi:10.1186/s13100-019-0172-5)
Supplement: Supplementary file 5 — Table S1. TE class and family mappability scores. Percent of elements in each TE class and family with completely unique mappability scores based on Bowtie alignment of 76 bp simulated reads allowing for 3 mismatches. (XLSX 8 kb) [file 13100_2019_172_MOESM5_ESM.xlsx]

## Sheet: Sheet 1 - Table 1-1
Class			Family
Element	n	% unique	Element	n	% unique
LINE	1,570,523	86.07706%	CR1	68,182	93.32962%
			Dong-R4	532	96.61654%
			L1	1,001,410	82.32462%
			L2	474,561	92.5508%
			Penelope	1,113	91.73405%
			RTE-BovB	9,120	93.85965%
			RTE-X	15,605	93.00865%
SINE	1,852,545	82.79864%	5S-Deu-L2	2,550	95.45098%
			Alu	1,238,897	77.79162%
			MIR	602,609	92.86834%
			tRNA	2,264	95.62721%
			tRNA-Deu	636	93.86792%
			tRNA-RTE	5,589	94.73967%
LTR	748,597	84.72035%	ERV1	180,977	75.63503%
			ERV1?	1,262	94.53249%
			ERVK	11,411	28.10446%
			ERVL	167,168	87.89601%
			ERVL-MaLR	357,808	88.88454%
			ERVL?	2,245	88.55234%
			Gypsy	17,043	93.58681%
			Gypsy?	7,458	94.69027%
			LTR	3,225	91.84496%
DNA	499,108	91.37922%	DNA	2,300	96.08696%
			hAT	8,840	91.24434%
			hAT-Ac	4,436	90.28404%
			hAT-Blackjack	19,671	92.78125%
			hAT-Charlie	264,227	91.60873%
			hAT-Tag1	152	94.07895%
			hAT-Tip100	46,391	92.22694%
			hAT-Tip100?	2,031	94.53471%
			hAT?	1,535	93.68078%
			Merlin	60	91.66667%
			MULE-MuDR	1,998	88.23824%
			PIF-Harbinger	30	96.66667%
			PiggyBac	2,193	89.32969%
			PiggyBac?	225	95.11111%
			TcMar	172	94.18605%
			TcMar-Mariner	16,473	92.47253%
			TcMar-Pogo	35	100%
			TcMar-Tc2	8,237	91.55032%
			TcMar-Tigger	119,745	90.09562%
			TcMar?	357	92.9972%
