# Supplementary material for: Paired-end mappability of transposable elements in the human genome
Source: Mob DNA. 2019 Jul 10;10:29. doi: 10.1186/s13100-019-0172-5 (PMC6617613; doi:10.1186/s13100-019-0172-5)
Supplement: Supplementary file 6 — Table S2. Ancient TE families with unusually low mappability and accompanying segmental duplications. This table enumerates a number of ancient TE families which have unusually low mappability scores. Though some of these scores can be accounted for by recent segmental duplications, there still remains a substantial portion of older elements with low mappability scores that could be furthered explored. (XLSX 5 kb) [file 13100_2019_172_MOESM6_ESM.xlsx]

## Sheet: Sheet 1 - additional_files_tabl
additional_files_table_2
Family	Total Elements	Elements with 0 mappability score	Elements with 0 mappability score in segmental duplication	Elements with perfect mappability score
MER121	987	41	12	937
L2	477111	27128	441644	9288
MIR	602609	33954	11717	559633
ERVL	527221	39865	14182	466958
